# Supplementary material for: Increased Mortality Associated with Amiodarone Compared to Other Antiarrhythmic Drugs in New-Onset Atrial Fibrillation
Source: J Clin Med. 2025 Feb 11;14(4):1168. doi: 10.3390/jcm14041168 (PMC11856129; doi:10.3390/jcm14041168)
Supplement: Supplementary file 1 [file jcm-14-01168-s001.zip]

Archive with 1 entries (1 files):
- jcm-3413588-supplementary.pdf
